# Supplementary material for: The aetiology and clinical characteristics of cryptococcal infections in Far North Queensland, tropical Australia
Source: PLoS One. 2022 Mar 30;17(3):e0265739. doi: 10.1371/journal.pone.0265739 (PMC8966997; doi:10.1371/journal.pone.0265739)
Supplement: S1 Data — (XLSX) [file pone.0265739.s001.xlsx]

## Sheet: Sheet1
case	cxrnorm	cxroma	cxrsize	cxrpe	cxrl	ctnormal	ctoma	ctsize	ctmulti	ctcavit	ctpe	ctl	ctbnormal	ctboma	ctbsize	ctbmulti	ctbhydro	mribnormal	mriboma	mribsize	mribmulti	mribhydro	mribmening	fnq	ruralremote	age	gender	ethnicity	season	month	year	include	mi	chf	pvd	cvatia	dementia	copd	connectivetissuedisorder	pepticulcerdisease	liverdisease	liverdiseasescore	diabetesnonediet0uncompl1endorga	hemiplegia2	modsevereckd2	solidtumournone0local2mets6	solidtumourscore	leukaemia2	lymphoma2
1	N	N		Y	N	N	N				Y	Y												1	0	76	F	Non-indigen	Autumn	4	2013	1	0	0	0	0	0	0	1	0	none	0	0	0	0	none	0	0	0
2	Y	N																						1	0	38	M	Non-indigen	Winter	7	2005	1	0	0	0	0	0	0	0	0	none	0	0	0	0	none	0	0	0
3	N	N		N	N	N	Y	61	Y	N	Y	N	Y	N										1	0	72	M	Non-indigen	Summer	12	2009	1	0	0	0	0	0	0	0	0	none	0	0	0	0	none	0	2	0
4	N	N		N	N	N	N		N	N	N	N	N	N			N							1	1	47	M	Aboriginal	Winter	7	2003	1	0	0	0	0	0	0	0	1	none	0	1	0	0	none	0	0	0
5	N	Y	72	N	N	N	Y	80	N	N	N	Y	Y	N										1	1	60	M	Aboriginal	Spring	9	2019	1	0	0	1	0	0	0	0	0	none	0	2	0	0	none	0	0	0
6	N	Y	30	N	N	N	Y	28	Y	N	N	N	N	N			N	N	N		N	N	N	1	1	31	M	Aboriginal	Spring	9	2012	1	0	0	0	0	0	0	0	0	none	0	0	0	0	none	0	0	0
7	Y	N																						1	1	49	M	Non-indigen	Autumn	5	2003	1	0	0	0	0	0	0	0	0	none	0	0	0	0	none	0	0	0
8	N	Y	44	N	N	N	Y	41	Y	N	N	N	Y	N										1	1	29	F	Aboriginal	Summer	2	2010	1	0	0	0	0	0	0	0	0	none	0	0	0	0	none	0	0	0
9	Y	N																						1	1	48	M	Aboriginal	Winter	7	2008	1	0	0	0	0	0	0	0	0	none	0	1	0	0	none	0	0	0
10	N	Y	16	N	N	N	Y	17	Y	N	N	N	N	N			N	N	N	5	N	N	N	1	1	53	F	Aboriginal	Spring	10	2019	1	0	0	0	0	0	1	0	0	none	0	0	0	0	none	0	0	0
11	N	Y		N	Y	N	Y		Y	N	N	Y	Y	N										1	0	38	F	Aboriginal	Winter	7	2008	1	0	0	0	0	0	0	0	0	none	0	0	0	0	none	0	0	0
12	Y	N				N	Y	47	N	N	N	N	Y	N				N	N		N	N	Y	1	1	32	F	Aboriginal	Winter	7	2016	1	0	0	0	0	0	0	0	0	none	0	0	0	0	none	0	0	0
13	N	N		Y	N	N	Y	12	N	N	N	N												1	1	54	M	Non-indigen	Spring	10	2011	1	0	0	0	0	0	0	0	0	none	0	0	0	2	none	0	0	0
14													N	N			N							1	0	50	M	Both	Autumn	4	2007	1	0	0	0	1	0	0	0	0	none	0	2	0	0	none	0	0	0
15	N	Y	74	N	N	N	Y	75	Y	N	N	N	Y	N				Y	N		N	N		1	1	51	F	Aboriginal	Summer	12	2009	1	0	0	0	0	0	0	0	0	none	0	0	0	0	none	0	0	0
16	Y	N																						1	1	33	M	TS Islander	Summer	2	2000	1	0	0	0	0	0	0	0	0	none	0	0	0	0	none	0	0	0
17	N	Y	18	N	Y	N	Y	40	Y	N	N	Y	Y	N										1	0	52	M	Non-indigen	Winter	8	2017	1	0	0	0	0	0	0	0	0	none	0	0	0	0	none	0	0	0
18	N	Y	46	N	N	N	Y		N	N	N	N	N	N	8	Y	N	N	N	8	N	N	N	1	1	34	F	Aboriginal	Summer	1	2011	1	0	0	0	0	0	0	0	0	none	0	0	0	0	none	0	0	0
19	N	N		N	N	N	N				N	N	Y	N				Y	N		N	N		1	1	39	M	Non-indigen	Summer	2	2010	1	0	0	0	0	0	0	0	0	mild	1	0	0	0	none	0	0	0
20	N	N		N	N								N	N			N							1	1	47	M	Aboriginal	Winter	7	2003	1	0	0	0	0	0	0	0	0	none	0	2	0	0	none	0	0	0
21	Y	N											Y	N				Y	N		N	N		1	1	18	F	Non-indigen	Spring	11	1999	1	0	0	0	0	0	0	0	0	none	0	0	0	0	local	2	0	2
22	N	Y		N	N								N	Y	30	N	N	N	Y	35	Y	N	N	1	1	64	M	Aboriginal	Spring	9	2002	1	0	0	0	0	0	0	0	0	none	0	0	0	0	none	0	0	0
23	Y	N				Y			N									N	N		N	N	N	1	1	49	M	Non-indigen	Autumn	3	2014	1	0	0	0	0	0	0	0	0	none	0	0	0	0	none	0	0	0
24	N	N		N	N								Y	N										1	0	35	F	TS Islander	Autumn	3	2003	1	0	0	0	0	0	0	0	0	mild	1	0	0	0	none	0	0	0
25	N	Y	42	N	N	N	Y	39	N	N	N	N	N	Y	30	N	N	N	Y	26	N	N	N	1	1	19	M	Aboriginal	Spring	11	2019	1	0	0	0	0	0	0	0	0	none	0	0	0	0	none	0	0	0
26	N	Y	23	N	N	N	Y	23	Y	N	N	N						Y	N		N	N		1	0	69	F	Aboriginal	Spring	11	2017	1	0	0	0	0	0	0	0	0	mild	1	0	0	0	local	2	0	0
27	N	Y		N	N	N	Y	140	N	Y	N	N												0		56	M	Non-indigen	Summer	2	2001	1	0	0	0	0	0	0	0	0	none	0	0	0	0	none	0	0	0
28	Y	N																						1	1	54	F	Non-indigen	Winter	7	2009	1	0	0	0	0	0	0	0	0	none	0	2	0	2	none	0	0	0
29	N	N		N	N	N	N				N	N	Y	N				N	N		N	N	N	1	1	29	M	TS Islander	Winter	6	2009	1	0	0	0	0	0	0	0	0	none	0	0	0	0	none	0	0	0
30	N	Y	70	N	N	N	Y		N	N	N	N	Y	N										1	1	82	M	Aboriginal	Winter	7	2003	1	0	0	0	0	0	0	0	0	none	0	0	0	0	none	0	0	0
31	Y	N																						0		42	M	Non-indigen	Spring	10	2003	1	0	0	0	0	0	0	0	0	none	0	0	0	0	local	2	0	0
32	N	N		N	N	N	N				N	N	Y	N										1	0	79	F	Non-indigen	Summer	1	2016	1	0	0	0	1	0	0	0	0	none	0	0	0	0	none	0	0	0
33	N	Y	75	N	N	N	Y	75	N	N	N	N						N	N	9	N	N	N	1	0	29	F	Non-indigen	Autumn	3	2019	1	0	0	0	0	0	0	0	0	none	0	0	0	0	none	0	0	0
34	Y	N																						1	0	43	F	Non-indigen	Spring	9	2008	1	0	0	0	0	0	0	0	0	none	0	0	0	0	none	0	0	0
35	N	Y	70	N	N	N	Y	78	N	N	N	N												1	0	59	M	Aboriginal	Winter	8	2017	1	0	0	0	0	0	0	0	0	mild	1	1	0	0	none	0	0	2
36	Y	N				N	N		N	N	N	N												1	1	47	M	Aboriginal	Winter	3	2010	1	0	0	0	0	0	0	0	0	severe	3	0	0	0	none	0	0	0
37	N	Y	50	N	N	N	Y	52	Y	N	N	N												1	1	23	M	Non-indigen	Summer	2	2013	1	0	0	0	0	0	0	0	0	none	0	0	0	0	none	0	0	0
38	N	N		N	N	N	Y	70	N	N	N	N						N	Y	10	Y	N	N	1	1	49	F	Both	Summer	12	2010	1	0	0	0	0	0	0	0	0	none	0	0	0	0	none	0	0	0
39	Y	N																						0		86	F	Non-indigen	Winter	7	2011	1	0	0	0	0	0	0	0	0	none	0	1	0	0	met	6	0	0
40	N	Y	58	N	N	N	Y	50	N	N	N	N	N	Y	29	Y	N							1	0	53	M	Aboriginal	Autumn	4	2015	1	0	0	0	0	0	0	0	0	none	0	0	0	0	none	0	0	0
41	N	N		N	N								Y	N				N	N		N	N	N	0		47	M	Non-indigen	Autumn	4	2012	1	0	0	0	0	0	0	0	0	none	0	0	0	0	none	0	0	0
42	N	N		N	N	N	N				N	N	Y	N				Y	N		N	N		1	0	70	M	Non-indigen	Autumn	5	2016	1	0	0	0	0	0	0	0	0	none	0	0	0	0	none	0	0	0
43	Y	N											N	N			N							0		40	F	Non-indigen	Summer	12	2013	1	0	0	0	0	0	0	0	0	none	0	0	0	0	none	0	0	0
44	N	N		N	N	N	N				N	N	Y	N										1	0	33	M	Aboriginal	Winter	8	2015	1	0	0	1	0	0	0	0	0	none	0	2	0	2	none	0	0	0
45	N	N		N	N	N	Y	35	Y	N	N	N	Y	N										1	0	72	M	Non-indigen	Winter	8	2018	1	0	0	0	0	0	0	0	0	none	0	1	0	2	none	0	0	0
46	N	Y		N	N	N	Y		N	N	N	N	N	N			N	Y	N		N	N		1	1	60	M	Aboriginal	Spring	9	2013	1	1	0	0	0	0	0	1	0	none	0	0	0	0	none	0	0	0
47	N	N		N	N	N	N		N	N	N	N												1	1	51	F	Aboriginal	Spring	10	2018	1	1	1	1	0	0	0	0	0	none	0	2	0	2	none	0	0	0
48	N	Y		N	N													Y	N		N	N		1	1	38	M	Aboriginal	Winter	7	2013	1	1	1	0	0	0	0	0	0	none	0	0	0	0	none	0	0	0
49	Y	N																						1	0	38	F	Non-indigen	Spring	9	2007	1	1	0	0	0	0	0	0	0	none	0	0	2	0	none	0	0	0
[truncated: 173 more columns]
